# Supplementary material for: Diclofenac toxicity in susceptible bird species results from a combination of reduced glomerular filtration and plasma flow with subsequent renal tubular necrosis
Source: PeerJ. 2021 Aug 23;9:e12002. doi: 10.7717/peerj.12002 (PMC8388555; doi:10.7717/peerj.12002)
Supplement: Supplemental Information 1 [file peerj-09-12002-s001.csv]

Table 1: Plasma Iohexol concentrations in birds following administration at 30mg/kg alone in period 1 or in combination with diclofenac (10 mg/kg) in period 2. The same group of birds were treated in each period
Time (h)	Chicken Identity
	9189	9190	9191	9192	9194	9195
Period 1
2	127.31	91.32	73.03	123.78	89.96	109.58
6	18.06	22.26	9.89	21.05	11.37	26.60
8	8.08	5.34	3.86	9.12	6.12	0.00
12	2.30	0.85	0.78	1.89	1.89	6.71
24	0.43	0.34	0.29	0.34	0.00	0.42
Period 2
2	132.93	148.86	160.91	204.23	204.32	124.84
6	81.92	132.32	56.36	181.19	154.25	70.26
8	72.88	133.11	47.87	169.27	135.67	49.94
12	48.38	94.52	11.37	60.71	13.97	90.12
24	24.35	40.25	1.06	78.99	32.22	1.78
Table 2: Plasma PAH concentrations in birds following administration (10mg/kg) alone in period 1 or in combination with diclofenac (10 mg/kg) in period 2. The same group of birds were treated in each period
Time (h)	Chicken Identity
	9189	9190	9191	9192	9194	9195
Period 1
2	0.69			0.26	0.20	0.49
6	0.05			0.03	0.07	0.06
8
12
24
Period 2
2	0.20	0.60	0.05	4.18	4.98	0.66
6	nd	0.29	0.03	3.60	3.39	0.05
8	0.06	0.05		3.03	3.26	0.07
12	0.07			0.86	nd	1.93
24	0.05			1.95	0.76
Nd-Not detectable
Table 3: Plasma uric acid concentrations (mmol/l) recorded for the study
Time (h)	Chicken Identity
	9189	9190	9191	9192	9194	9195
Period 1
0	0.375	0.299	0.217	0.239	0.23	0.447
2	0.225	0.368	0.309	0.268	0.231	0.429
6	0.222	0.237		0.223	0.276	0.51
8	0.358	0.543	0.385	0.416	0.251	0.4365
12	0.297	0.263	0.322	0.235	0.19	0.36
Period 2
0	0.403	0.363	0.261	0.25	0.287	0.402
2	0.598	0.726	0.449	1.499	2.112	0.901
6	0.53	1.548	0.535	3.366	4.773	0.719
8	0.965	2.469	0.459	5.251	5.461	0.385
12	2.975	3.388	0.326	4.833	0.319	6.196
Table 4: Cumulative uric acid excretion in chickens in the absence (period 1) and presence (period 2) of diclofenac (10mg/kg)
Time (h)	Chicken Identity
	9189	9190	9191	9192	9194	9195
Period 1
2	0.40	4.16	5.69	1.23	2.45	13.93
6	0.95	4.60	6.31	2.69	12.12	14.99
8	0.96	5.67	9.21	6.30	21.55	17.58
12	2.20	6.93	24.61	6.64	23.24	40.82
Period 2
2	0.05	0.58	0.02	0.05	0.05	0.31
6	2.61	7.12	0.38	0.08	0.63	0.77
8	2.80	7.36	0.42	0.08	0.64	1.50
12	3.76	8.16	0.92	0.08	0.67	1.62
Table 5: Cumulative excretion of diclofenac in chicken faeces in period 2 of the study
Time (h)	Chicken Identity
	9189	9190	9191	9192	9194	9195
0	0.00	0.00	0.00	0.00	0.00	0.00
4	10.13	66.32	17.18	16.22	8.26	6.15
8	60.03	73.07	26.19	47.49	13.04	33.09
10	60.83	73.07	26.68	51.89	15.31	33.51
14	60.83	73.07	36.98	52.89	19.52	33.51
Table 6: Plasma diclofenac (10mg/kg) concentration (�g/ml) in chickens in period 2 of the study
Time (h)	Animal Identity
	9195	9194	9192	9191	9190	9189
4	0.17	0.27	0.49	0.23	3.95	1.46
8					0.37	0.85
10						0.53
14						0.23
24
